# Supplementary material for: An optimized base editor with efficient C-to-T base editing in zebrafish
Source: BMC Biol. 2020 Dec 3;18:190. doi: 10.1186/s12915-020-00923-z (PMC7716464; doi:10.1186/s12915-020-00923-z)
Supplement: Supplementary file 2 — Additional file 2: Table S1. Germline transmission rate. Table S2. Sequencing data. Table S3. Original values related to Fig. 3. Table S4. Primer sequences and PCR conditions. [file 12915_2020_923_MOESM2_ESM.zip › Table S3.xlsx]

## Sheet: Sheet1
Table S3. Original values related to Figure 3
tyr		site	2	6	7	8	14	15	17	20	21
			0.04	9.4	0.32	0.69	0.04	0.04	0.05	0.04	0.06
	BE3		0.04	8.37	0.03	0.37	0.04	0.04	0.04	0.04	0.07
			0.05	7.92	0.41	0.78	0.04	0.05	0.05	0.04	0.06
		mean	0.0433333	8.56333	0.253333	0.613333	0.04	0.0433333	0.0466667	0.04	0.06
			0.04	22.3	0.54	1.25	0.04	0.05	0.05	0.04	0.07
	zAncBE4max		0.04	21.9	0.65	1.32	0.04	0.04	0.05	0.04	0.05
			0.04	21.1	0.59	1.17	0.04	0.04	0.06	0.04	0.05
		mean	0.04	21.7667	0.593333	1.24667	0.04	0.0433333	0.0533333	0.04	0.06
pspc1		site	7	12	13	16	17	18	20
			13.51	0.1	0.1	0.09	0.08	0.06	0.03
	BE3		15.1	0.1	0.09	0.1	0.06	0.03	0.03
			15.6	0.1	0.1	0.08	0.05	0.04	0.03
		mean	14.7367	0.1	0.0966667	0.09	0.0633333	0.0433333	0.03
	zAncBE4max		58.88	0.14	0.07	0.07	0.05	0.04	0.04
			25.79	0.1	0.09	0.08	0.06	0.04	0.04
			26.87	0.11	0.11	0.08	0.06	0.04	0.03
		mean	37.18	0.116667	0.09	0.0766667	0.0566667	0.04	0.0366667
slc22a7a		site	3	6	7	8	10	17
			0.07	20.52	2.77	0.03	0.05	0.02
	BE3		0.07	22.82	1.79	0.03	0.05	0.02
			0.07	24.56	2.71	0.03	0.05	0.02
		mean	0.07	22.6333	2.42333	0.03	0.05	0.02
			0.07	44.61	2.67	0.03	0.05	0.02
	zAncBE4max		0.07	45.03	1.94	0.03	0.05	0.02
			0.06	47.89	3.05	0.03	0.05	0.02
		mean	0.0666667	45.8433	2.55333	0.03	0.05	0.02
twist2-g1		site	2	4	5	10	11	14	16	19	20
			0.04	27.19	10.69	0.04	0.05	0.04	0.08	0.06	0.04
	BE3		0.05	29.53	12.07	0.03	0.05	0.07	0.08	0.03	0.06
			0.03	40.28	12.1	0.04	0.05	0.08	0.07	0.05	0.02
		mean	0.04	32.3333	11.62	0.0366667	0.05	0.0633333	0.0766667	0.0466667	0.04
			0.05	75.37	7.48	0.05	0.06	0.08	0.06	0.03	0.05
	zAncBE4max		0.03	73.96	8.21	0.05	0.05	0.09	0.07	0.04	0.05
			0.04	52.75	4.68	0.04	0.05	0.07	0.07	0.03	0.04
		mean	0.04	67.36	6.79	0.0466667	0.0533333	0.08	0.0666667	0.0333333	0.0466667
gdf6		site	3	7	15	16	18
			8.8	0.03	0.07	0.03	0.05
	BE3		9.3	0.04	0.07	0.04	0.04
			5.05	0.04	0.06	0.04	0.05
		mean	7.71667	0.0366667	0.0666667	0.0366667	0.0466667
			34.19	0.05	0.06	0.04	0.05
	zAncBE4max		33.19	0.05	0.06	0.04	0.06
			24.14	0.05	0.07	0.05	0.06
		mean	30.5067	0.05	0.0633333	0.0433333	0.0566667
twist2-g2		site	2	3	5	7	9	13	17	19	20
			0.06	0.06	0.03	16.26	0.06	0.05	0.04	0.04	0.03
	BE3		0.06	0.05	0.03	20.77	0.06	0.05	0.04	0.04	0.03
			0.06	0.05	0.03	18.49	0.06	0.05	0.04	0.04	0.03
		mean	0.06	0.0533333	0.03	18.5067	0.06	0.05	0.04	0.04	0.03
			0.06	0.06	0.03	51.23	0.07	0.05	0.04	0.05	0.03
	zAncBE4max		0.06	0.06	0.04	54.83	0.07	0.05	0.04	0.04	0.03
			0.06	0.06	0.04	54.98	0.07	0.06	0.04	0.05	0.04
		mean	0.06	0.06	0.0366667	53.68	0.07	0.0533333	0.04	0.0466667	0.0333333
